# Supplementary material for: A unified liquid chromatography-mass spectrometric approach combining targeted and untargeted analyses for community exposure profiling in wastewater
Source: Environ Int. Author manuscript; Available in PMC 2026 Jul 6. (PMC13334828; doi:10.1016/j.envint.2026.110293)
Supplement: Sup Data 1 [file NIHMS2181951-supplement-Sup_Data_1.xlsx]

## Sheet: Table S5 Unique Metabolites
Table S5. List of all phase II metabolites and their proposed parent compounds detected in wastewater samples using the untargeted LC-MS/QTOF method. GA - glucuronic acids, MA - mercapturic acids, SA - sulfates
Class	Index Name	Metabolite Name	Proposed Parent	Parent Group
GA	GA1	(1S)-1-Methyl-4-(1-methylethylidene)-3-oxocyclohexyl β-D-glucopyranosiduronic acid	(R)-(+)-Pulegone	Monoterpenes and derivatives
GA	GA10	1-(4-Methylphenyl)ethyl β-D-glucopyranosiduronic acid	1-(4-Methylphenyl)ethanol	Monocyclic substituted aromatics
GA	GA100	5-(2-Carboxyethyl)-2-hydroxyphenyl β-D-glucopyranosiduronic acid	Dihydrocaffeic acid	Dietary phenolics and flavonoids
GA	GA101	5-(3′,4′-Dihydroxyphenyl)y-valerolactone-4′-O-glucuronide	3,4-Dihydroxyphenyl-y-valerolactone	Dietary phenolics and flavonoids
GA	GA102	6-Methoxy-1H-indol-5-yl β-D-glucopyranosiduronic acid	6-Methoxy-1H-indol-5-ol	Aromatics
GA	GA103	7-Hydroxycoumarin glucuronide	7-Hydroxycoumarin	Pharmaceuticals
GA	GA104	Alprenolol glucuronide	Alprenolol	Pharmaceuticals
GA	GA105	Ephedrine glucuronide	Ephedrine	Pharmaceuticals
GA	GA106	9-Phenanthrenyl-glucopyranosiduronide	Phenanthrene	Polycyclic aromatic hydrocarbons
GA	GA11	1,1,5-Trimethyl-7-oxoheptyl β-D-glucopyranosiduronic acid	Hydroxycitronellal	Monoterpenes and derivatives
GA	GA12	1,1-Dimethyl-3-phenylpropyl β-D-glucopyranosiduronic acid	4-Phenyl-2-methyl-2-butanol	Monocyclic substituted aromatics
GA	GA13	1,2-Dihydro-1-hydroxy-2-naphthalenyl β-D-glucopyranosiduronic acid	Naphthalene	Polycyclic aromatic hydrocarbons
GA	GA14	11-Hydroxyandrosterone 3-monoglucuronide	11-beta-Hydroxyandrosterone	Steroids
GA	GA15	11α-Hydroxyprogesterone 11-glucuronide	11-Hydroxyprogesterone	Steroids
GA	GA16	1-benzenepropanoate β-D-glucopyranuronic acid	Phenylpropanoic acid	Monocyclic substituted aromatics
GA	GA19	1-Methyl-3-phenyl-2-propen-1-yl β-D-glucopyranosiduronic acid	4-Phenyl-3-buten-2-ol	Monocyclic substituted aromatics
GA	GA2	(2,4-Dimethyl-3-cyclohexen-1-yl)methyl β-D-glucopyranosiduronic acid	2,4-Dimethyl-3-cyclohexene-1-methanol	Aliphatics
GA	GA20	1-Naphthol glucuronide	Naphthalene	Polycyclic aromatic hydrocarbons
GA	GA21	1-O-[(6-Methoxy-2-naphthyl)acetyl]-beta-D-glucopyranuronic acid	6-Methoxy-2-naphthylacetic acid	Pharmaceuticals
GA	GA23	1-Phenylethyl β-D-glucopyranosiduronic acid	1-Phenylethanol	Monocyclic substituted aromatics
GA	GA25	2-(1,1-Dimethylethoxy)-2-oxoethyl β-D-glucopyranosiduronic acid	tert-Butyl acetate	Aliphatics
GA	GA26	2-(2-Carboxyethenyl)phenyl β-D-glucopyranosiduronic acid	o-Coumaric acid	Dietary phenolics and flavonoids
GA	GA27	2-(4-Methylcyclohex-3-en-1-yl)prop-2-enoic acid glucuronide	2-(4-Methylcyclohex-3-en-1-yl)prop-2-enoic acid	Monoterpenes and derivatives
GA	GA28	2,3-Dihydroxypropyl α-D-glucopyranosiduronic acid	Glycerol	Aliphatics
GA	GA29	2,4-Dinitrophenyl β-D-glucopyranosiduronic acid	2,4-Dinitrophenol	Monocyclic substituted aromatics
GA	GA3	Glycocholic acid 3-glucuronide	Glycocholic acid	Bile acids
GA	GA30	2,6,10,10-Tetramethyl-1-oxaspiro[4.5]dec-6-yl β-D-glucopyranosiduronic acid	Spiranol	Cyclics
GA	GA31	2,6-Dichlorophenyl β-D-glucopyranosiduronic acid	2,6-Dichlorophenol	Halogenated aromatics
GA	GA32	2-Aminophenol glucuronide	2-Aminophenol	Monocyclic substituted aromatics
GA	GA33	2-Chlorophenyl β-D-glucopyranosiduronic acid	2-Chlorophenol	Halogenated aromatics
GA	GA34	2-Cyclohexene-1,4-dione glucuronide	2-Cyclohexene-1,4-dione	Other organic compounds
GA	GA35	2-Ethoxy-5-(1-propen-1-yl)phenyl β-D-glucopyranosiduronic acid	Propenylguaethol	Monocyclic substituted aromatics
GA	GA36	2-Ethylhexyl acrylate glucuronide	2-Ethylhexyl 3-hydroxypropanoate	Aliphatics
GA	GA37	2-Hepten-1-ol-4-glucuronide	4-Hydroxy-2-heptenal	Aliphatic aldehydes
GA	GA38	2-Heptenal-4-glucuronide	4-Hydroxy-2-heptenal	Aliphatic aldehydes
GA	GA4	Tetrahydrocortisone 3-glucuronide	Tetrahydrocortisone	Steroids
GA	GA40	2-Hydroxy-2-phenylethyl-glucopyranoside	Styrene	Monocyclic substituted aromatics
GA	GA41	2-Hydroxy-5-(2-hydroxyethyl)phenyl β-D-glucopyranosiduronic acid	Hydroxytyrosol	Dietary phenolics and flavonoids
GA	GA42	2-Hydroxy-5-methylphenyl beta-D-glucopyranosiduronic acid	4-Methylcatechol	Monocyclic substituted aromatics
GA	GA43	2-Hydroxyphenyl β-D-glucopyranosiduronic acid	Catechol	Monocyclic substituted aromatics
GA	GA44	2-Hydroxy-p-menth-8-en-7-oic acid-glucuronide	2-Hydroxy-4-(1-methylethenyl)cyclohexanecarboxylic acid	Monoterpenes and derivatives
GA	GA45	2-Methoxy-4-(2-propen-1-yl)phenyl β-D-glucopyranosiduronic acid	Euganol	Monocyclic substituted aromatics
GA	GA46	2-Methoxy-4-[(tetrahydro-5-oxo-2-furanyl)methyl]phenyl β-D-glucopyranosiduronic acid	δ-(3-Methoxy-4-hydroxyphenyl)-γ-valerolactone	Dietary phenolics and flavonoids
GA	GA47	2-Methoxy-4-methylphenyl β-D-glucopyranosiduronic acid	p-Methylguaiacol	Dietary phenolics and flavonoids
GA	GA5	[4-(1-Methylethyl)phenyl]methyl β-D-glucopyranosiduronic acid	p-Cymen-7-ol	Monocyclic substituted aromatics
GA	GA50	2-Methoxy-4-propylcyclohexyl β-D-glucopyranosiduronic acid	2-Methoxy-4-propylcyclohexanol	Cyclics
GA	GA51	2-Methoxy-4-propylphenyl β-D-glucopyranosiduronic acid	Euganol	Monocyclic substituted aromatics
GA	GA52	4-(Acetylamino)-3-methoxyphenyl β-D-glucopyranosiduronic acid	Acetaminophen	Pharmaceuticals
GA	GA53	2-Methoxyphenyl β-D-glucopyranosiduronic acid	Guaiacol	Dietary phenolics and flavonoids
GA	GA54	2-Methyl-5-phenylpentyl β-D-glucopyranosiduronic acid	2-Methyl-5-phenylpentanol	Monocyclic substituted aromatics
GA	GA55	2-Nonenal-4-glucuronide	4-Hydroxy-2-nonenal	Aliphatic aldehydes
GA	GA56	2-Octenal-4-glucuronide	4-Hydroxy-2-octenal	Aliphatic aldehydes
GA	GA58	3-(2-Carboxyethyl)phenyl β-D-glucopyranosiduronic acid	3-Hydroxybenzenepropanoic acid	Dietary phenolics and flavonoids
GA	GA59	3,5-Dihydroxybenzoic acid-3-glucuronide	3,5-Dihydroxybenzoic acid	Dietary phenolics and flavonoids
GA	GA6	1-(1-Methyl-1-buten-1-yl)hexyl β-D-glucopyranosiduronic acid	4-Methyl-3-decen-5-ol	Aliphatics
GA	GA60	3,5-Dihydroxyphenylpropanoic acid-3-glucuronide	3,5-Dihydroxybenzenepropanoic acid	Dietary phenolics and flavonoids
GA	GA61	3-Chloro-1,2-dihydroxypropyl β-D-glucopyranosiduronic acid	3-Chloro-1,2-propanediol	Halogenated aliphatics
GA	GA62	3-Hydroxyisobutyric acid glucuronide	3-Hydroxyisobutyric acid	Aliphatics
GA	GA63	3-hydroxybenzoic acid glucuronide	3-Hydroxbenzoic acid	Dietary phenolics and flavonoids
GA	GA64	3-hydroxbenzoic acid glucuronide	3-Hydroxbenzoic acid	Dietary phenolics and flavonoids
GA	GA65	3-Hydroxyphenylacetic acid glucuronide	3-Hydroxyacetophenone	Monocyclic substituted aromatics
GA	GA66	3-Indole carboxylic acid glucuronide	Indole-3-carboxylic acid	Aliphatics
GA	GA7	1-(2-Ethoxy-2-oxoethyl)butyl β-D-glucopyranosiduronic acid	Ethyl 3-hydroxyhexanoate	Aliphatics
GA	GA70	3-Methoxy-4-hydroxyphenylglycol glucuronide	3-Methoxy-4-hydroxyphenylglycol	Monocyclic substituted aromatics
GA	GA71	3-Oxo-3,4-dihydro-2H-1,4-benzoxazin-2-yl beta-D-glucopyranosiduronic acid	2-Hydroxy-1,4-benzoxazin-3-one	Aromatics
GA	GA72	3-Phenyl-2-propen-1-yl-glucopyranoside	Cinnamaldehyde	Aromatic aldehydes
GA	GA74	4-(2-Carboxyethenyl)-2-hydroxyphenyl β-D-glucopyranosiduronic acid	Caffeic acid	Dietary phenolics and flavonoids
GA	GA75	4-(2-Carboxyethenyl)-2-methoxyphenyl β-D-glucopyranosiduronic acid	Ferulic acid	Dietary phenolics and flavonoids
GA	GA77	4-(3-Oxobutyl)phenyl β-D-glucopyranosiduronic acid	4-(4′-Hydroxyphenyl)-2-butanone	Dietary phenolics and flavonoids
GA	GA78	4-[2-Chloro-1-(4-methoxyphenyl)ethenyl]phenyl β-D-glucopyranosiduronic acid	Methoxychlor	Halogenated aromatics
GA	GA79	4-Carboxy-2,6-dimethoxyphenyl β-D-glucopyranosiduronic acid	Syringic acid	Dietary phenolics and flavonoids
GA	GA8	1-(2-fluorobenzoate) β-D-glucopyranuronic acid	2-Fluorobenzoic acid	Halogenated aromatics
GA	GA80	4-Carboxy-2-hydroxyphenyl β-D-glucopyranosiduronic acid	3,4-Dihydroxybenzoic acid	Dietary phenolics and flavonoids
GA	GA81	4-Carboxy-2-methoxyphenyl β-D-glucopyranosiduronic acid	Vanillic acid	Dietary phenolics and flavonoids
GA	GA82	4-Ethyl-2-methoxyphenyl β-D-glucopyranosiduronic acid	4-Ethylguaiacol	Dietary phenolics and flavonoids
GA	GA83	4-Formyl-2-methoxyphenyl β-D-glucopyranosiduronic acid	Vanillin	Dietary phenolics and flavonoids
GA	GA89	4-Hydroxy-heptenylcarboxylic acid glucuronide	4-Hydroxy-2-heptenal	Aliphatic aldehydes
GA	GA90	4-Hydroxy-nonenylcarboxylic acid glucuronide	4-Hydroxy-2-nonenal	Aliphatic aldehydes
GA	GA91	4-Hydroxy-nonylcarboxylic acid glucuronide	4-Hydroxynonanoic acid	Aliphatics
GA	GA92	4-Hydroxy-octenylcarboxylic acid glucuronide	4-Hydroxy-2-octenal	Aliphatic aldehydes
GA	GA93	4-Hydroxy-octylcarboxylic acid glucuronide	4-Hydroxyoctanoic acid	Aliphatics
GA	GA94	4-Hydroxy-pentylcarboxylic acid glucuronide	4-Hydroxypentanoic acid	Aliphatics
GA	GA95	4-Oxo-2-heptenoic acid glucuronide	4-Oxo-2-heptenoic acid	Aliphatics
GA	GA96	4-Oxo-2-hexenoic acid glucuronide	4-Oxo-2-hexenoic acid	Aliphatics
GA	GA97	4-Oxo-2-octenoic acid glucuronide	4-Oxo-2-octenoic acid	Aliphatics
GA	GA98	4-Oxo-2-pentenoic acid glucuronide	4-Oxo-2-pentenoic acid	Aliphatics
GA	GA99	5-(2-Carboxyethenyl)-2-hydroxyphenyl β-D-glucopyranosiduronic acid	Caffeic acid	Dietary phenolics and flavonoids
MA	MA1	N-Acetyl-S-(6,6-dimethylbicyclo[3.1.1]heptane-2-carboxylic acid)-L-cysteine	6,6-Dimethylbicyclo[3.1.1]heptane-2-carboxylic acid	Monoterpenes and derivatives
MA	MA10	N-Acetyl-S-[1-(carboxymethyl)pentyl]-L-cysteine	2-Heptenal	Aliphatic aldehydes
MA	MA11	N-Acetyl-S-(2-hydroxypropyl)-L-cysteine	Propylene oxide	Epoxides
MA	MA12	N-Acetyl-S-[1-(2-hydroxyethyl)hexyl)-L-cysteine	2-Octenal	Aliphatic aldehydes
MA	MA13	N-Acetyl-S-[1-(carboxymethyl)hexyl]-L-cysteine	2-Octenal	Aliphatic aldehydes
MA	MA14	N-Acetyl-S-[1-(carboxymethyl)propyl]-L-cysteine	2-Pentenal	Aliphatic aldehydes
MA	MA15	N-Acetyl-S-(3-hydroxypropyl)-L-cysteine	Acrolein	Aliphatic aldehydes
MA	MA16	N-Acetyl-S-[4-(5-propyl-dihydrofuryl)]-L-cysteine	4-Hydroxy-2-heptenal	Aliphatic aldehydes
MA	MA17	N-Acetyl-S-[1-(carboxymethyl)-2-hydroxypentyl]-L-cysteine	4-Hydroxy-2-heptenal	Aliphatic aldehydes
MA	MA18	N-Acetyl-S-[1-(2-hydroxyethyl)-2-hydroxypentyl]-L-cysteine	4-Hydroxy-2-heptenal	Aliphatic aldehydes
MA	MA19	N-Acetyl-S-[1-(2-oxoethyl)-2-hydroxybutyl]-L-cysteine	4-Hydroxy-2-hexenal	Aliphatic aldehydes
MA	MA2	N-Acetyl-S-(limonene-8,9-diol)-L-cysteine	Limonene	Monoterpenes and derivatives
MA	MA20	N-Acetyl-S-[1-(carboxymethyl)-2-hydroxybutyl]-L-cysteine	4-Hydroxy-2-hexenal	Aliphatic aldehydes
MA	MA21	N-Acetyl-S-[1-(2-hydroxyethyl)-2-hydroxybutyl)-L-cysteine	4-Hydroxy-2-hexenal	Aliphatic aldehydes
MA	MA22	N-Acetyl-S-[1-(2-oxoethyl)-2-hydroxyhexyl]-L-cysteine	4-Hydroxy-2-octenal	Aliphatic aldehydes
MA	MA23	N-Acetyl-S-[1-(carboxymethyl)-2-hydroxyhexyl]-L-cysteine	4-Hydroxy-2-octenal	Aliphatic aldehydes
MA	MA24	N-Acetyl-S-[1-(2-hydroxyethyl)-2-hydroxyhexyl]-L-cysteine	4-Hydroxy-2-octenal	Aliphatic aldehydes
MA	MA25	N-Acetyl-S-[1-(2-oxoethyl)-2-hydroxypropyl]-L-cysteine	4-Hydroxy-2-pentenal	Aliphatic aldehydes
MA	MA26	N-Acetyl-S-[4-(5-methyl-dihydrofuryl)]-L-cystein	4-Hydroxy-2-pentenal	Aliphatic aldehydes
MA	MA27	N-Acetyl-[1-(carboxymethyl)-2-hydroxypropyl]-L-cysteine	4-Hydroxy-2-pentenal	Aliphatic aldehydes
MA	MA28	N-Acetyl-S-[1-(2-hydroxyethyl)-2-hydroxypropyl)-L-cysteine	4-Hydroxy-2-pentenal	Aliphatic aldehydes
MA	MA29	N-Acetyl-S-(2-carbamoylethyl)-L-cysteine	Acrylamide	Aliphatics
MA	MA3	N-Acetyl-S-(4-(1-methylethenyl)cyclohexanecarboxylic acid)-L-cysteine	4-(1-Methylethenyl)cyclohexanecarboxylic acid	Monoterpenes and derivatives
MA	MA30	N-Acetyl-S-[5-(acetylamino)-2-hydroxyphenyl]-L-cysteine	Acetaminophen	Pharmaceuticals
MA	MA31	N-Acetyl-S-(2-amino-1-naphthyl)-L-cysteine	Naphthalene	Polycyclic aromatic hydrocarbons
MA	MA32	N-Acetyl-S-(N-methylcarbamoyl)-L-cysteine	N,N-dimethylformamide	Aliphatics
MA	MA33	N-Acetyl-S-(1,2-dihydroxy-10-benz[j]aceanthrylenyl)-L-cysteine	Benz[j]aceanthrylene	Polycyclic aromatic hydrocarbons
MA	MA34	N-Acetyl-S-benzyl-L-cysteine	Toluene	Monocyclic substituted aromatics
MA	MA35	N-Acetyl-S-(n-propyl)-L-cysteine	Halogenated propane	Halogenated aliphatics
MA	MA36	N-Acetyl-S-(2-carboxyethyl)-L-cysteine	Acrolein	Aliphatic aldehydes
MA	MA37	N-Acetyl-S-(2-cyanoethyl)-L-cysteine	Acrylonitrile	Aliphatics
MA	MA38	N-Acetyl-S-(3,4-dihydroxybutyl)-L-cysteine	1,3-Butadiene	Aliphatics
MA	MA39	N-Acetyl-S-[[[4-(methylsulfinyl)butyl]amino]thioxomethyl]-L-cysteine	Sulforaphane	Aliphatics
MA	MA4	N-Acetyl-S-(limonene-1,2-diol)-L-cysteine	Limonene	Monoterpenes and derivatives
MA	MA40	N-Acetyl-S-(2-carbamoyl-2-hydroxyethyl)-L-cysteine	Acrylamide	Aliphatics
MA	MA41	N-Acetyl-S-(2-hydroxyethyl)-L-cysteine	Ethylene oxide	Epoxides
MA	MA42	N-Acetyl-S-(3-hydroxy-1-methylpropyl)-L-cysteine	Crotonaldehyde	Aliphatic aldehydes
MA	MA43	N-Acetyl-S-(3-ethoxy-1-methyl-3-oxopropyl)-L-cysteine	Ethyl crotonate	Halogenated aliphatics
MA	MA44	N-acetyl-S-(2-hydroxy-3-methyl-3-buten-1-yl)-L-cysteine	Isoprene	Aliphatics
MA	MA45	N-acetyl-S-[(2E)-4-hydroxy-2-methyl-2-buten-1-yl]-L-cysteine	Isoprene	Aliphatics
MA	MA46	N-Acetyl-S-(2-hydroxy-3-buten-1-yl)-L-cysteine	1,3-Butadiene	Aliphatics
MA	MA47	N-Acetyl-S-(1,2-dihydroxybutyl)-L-cysteine	Halogenated butene	Halogenated aliphatics
MA	MA50	N-Acetyl-S-(1-cyano-2-hydroxyethyl)-L-cysteine	Acrylonitrile	Aliphatics
MA	MA51	N-Acetyl-S-(1-ethyl-3-hydroxypropyl)-L-cysteine	2-Pentenal	Aliphatic aldehydes
MA	MA52	N-Acetyl-S-(1-hydroxy-2-oxoethyl)-L-cysteine	Crotonaldehyde	Aliphatic aldehydes
MA	MA53	N-Acetyl-S-(1-naphthalenylmethyl)-L-cysteine	Naphthalene	Polycyclic aromatic hydrocarbons
MA	MA54	N-Acetyl-S-(2,3,4-trihydroxybutyl)-L-cysteine	1,3-Butadiene	Aliphatics
MA	MA55	N-Acetyl-S-(2,3,5-trihydroxyphenyl)-L-cysteine	Trihydroxybenzene	Monocyclic substituted aromatics
MA	MA56	N-Acetyl-S-(2,3-dihydroxypropyl)-L-cysteine	Glycidol	Epoxides
MA	MA57	N-Acetyl-S-(2,4,5-trihydroxyphenyl)-L-cysteine	Trihydroxybenzene	Monocyclic substituted aromatics
MA	MA58	N-Acetyl-S-(2,5-dihydroxyphenyl)-L-cysteine	Hydroquinone	Monocyclic substituted aromatics
MA	MA59	N-Acetyl-S-(2-carboxypropyl)-L-cysteine	Methacrylate	Aliphatics
MA	MA6	N-Acetyl-S-(4-(1,2-Dihydroxy-1-methylethyl)-1-methyl-1,2-cyclohexanediol)-L-cysteine	4-(1,2-Dihydroxy-1-methylethyl)-1-methyl-1,2-cyclohexanediol	Monoterpenes and derivatives
MA	MA60	N-Acetyl-S-(2-chloro-2-propen-1-yl)-L-cysteine	2,3-Dichloro-1-propene	Halogenated aliphatics
MA	MA61	N-Acetyl-S-(2-cyanopropyl)-L-cysteine	Methacrylonitrile	Aliphatics
MA	MA62	N-Acetyl-S-(3,4-dihydroxy-1-naphthalenyl)-L-cysteine	Naphthalene	Polycyclic aromatic hydrocarbons
MA	MA63	N-Acetyl-S-(3,6-dioxo-1,4-cyclohexadien-1-yl)-L-cysteine	1,4-Benzoquinone	Cyclics
MA	MA64	N-Acetyl-S-(3-butoxy-3-oxopropyl)-L-cysteine	Butyl acrylate	Aliphatics
MA	MA65	N-Acetyl-S-(3-ethyl-1,4-dihydro-5,8-dihydroxy-6,7-dimethyl-1,4-dioxo-2-naphthalenyl)-L-cysteine	Naphthalene	Polycyclic aromatic hydrocarbons
MA	MA66	N-Acetyl-S-(3-hydroxy-1-phenylpropyl)-L-cysteine	Cinnamaldehyde	Aromatic aldehydes
MA	MA67	N-Acetyl-S-(3-methoxy-3-oxopropyl)-L-cysteine	Methyl acrylate	Aliphatics
MA	MA68	N-Acetyl-S-(3-oxopropyl)-L-cysteine	Acrolein	Aliphatic aldehydes
MA	MA69	N-Acetyl-S-(3-phenyl-2-propenyl)-L-cysteine	Cinnamaldehyde	Aromatic aldehydes
MA	MA70	N-Acetyl-S-(4-hydroxy-2-methyl-2-buten-1-yl)-L-cysteine	Isoprene	Aliphatics
MA	MA71	N-Acetyl-S-(7,8,9,10-tetrahydro-8,9,10-trihydroxybenzo[a]pyren-7-yl)-L-cysteine	Benzo[a]pyrene	Polycyclic aromatic hydrocarbons
MA	MA72	N-Acetyl-S-(9,10-dihydro-10-hydroxy-9-phenanthrenyl)-L-cysteine	Phenanthrene	Polycyclic aromatic hydrocarbons
MA	MA73	N-Acetyl-S-(butylcarbamate)-L-cysteine	Benomyl	Aromatics
MA	MA74	N-Acetyl-S-(1,2-dihydro-1-hydroxy-2-naphthalenyl)-L-cysteine	Naphthalene	Polycyclic aromatic hydrocarbons
MA	MA75	N-Acetyl-S-(hydroxymethyl)-L-cysteine	Formaldehyde	Aliphatic aldehydes
MA	MA76	N-Acetyl-(2-methylpropylcarbamate)-L-cysteine	2-Methylpropyl carbamic acid	Aliphatics
MA	MA77	N-Acetyl-S-(tetrahydro-5-hydroxy-2-pentyl-3-furanyl)-L-cysteine	4-Hydroxy-2-nonenal	Aliphatic aldehydes
MA	MA78	N-Acetyl-S-(tetrahydro-5-oxo-2-pentyl-3-furanyl)-L-cysteine	4-Hydroxy-2-nonenal	Aliphatic aldehydes
MA	MA79	N-Acetyl-S-[(2-chlorophenyl)methyl]-L-cysteine	2-Chlorobenzaldehyde	Halogenated aromatics
MA	MA8	N-Acetyl-S-(3-Hydroxy-4-(1-methylethyl)cyclohexanecarboxylic acid)-L-cysteine	3-Hydroxy-4-(1-methylethyl)cyclohexanecarboxylic acid	Monoterpenes and derivatives
MA	MA80	N-Acetyl-S-[(2-methylphenyl)methyl]-L-cysteine	Xylene	Monocyclic substituted aromatics
MA	MA81	N-Acetyl-S-[(1S)-1-(2-oxoethyl)butyl]-L-cysteine	2-Hexenal	Aliphatic aldehydes
MA	MA84	N-Acetyl-S-[(4-methoxyphenyl)methyl]-L-cysteine	4-Methoxybenzaldehyde	Aromatic aldehydes
MA	MA85	N-Acetyl-S-[[(2-phenylethyl)amino]thioxomethyl]-L-cysteine	Phenethyl isothiocyanate	Aromatics
MA	MA86	N-Acetyl-S-[[[4-(methylthio)butyl]amino]thioxomethyl]-L-cysteine	Isocyanate	Aliphatics
MA	MA9	N-Acetyl-S-(pinane-2,3-diol)-L-cysteine	Pinane-2,3-diol	Monoterpenes and derivatives
SA	SA1	2-Buten-1-ol, 1-(hydrogen sulfate)	2-Buten-1-ol	Aliphatics
SA	SA10	Phenol, 2-methoxy-, 1-(hydrogen sulfate)	Guaiacol	Dietary phenolics and flavonoids
SA	SA11	4-Methylcatechol-1-sulfate	Methylcatechol	Aromatics
SA	SA12	1,2,3-Benzenetriol-2-sulfate	Trihydroxybenzene	Monocyclic substituted aromatics
SA	SA16	Indoxyl sulfate	Indole	Aromatics
SA	SA18	4-Acetylphenol sulfate	Acetylphenol	Aromatics
SA	SA19	3-Acetylphenol sulfate	Acetylphenol	Aromatics
SA	SA2	Catechol sulfate	Catechol	Monocyclic substituted aromatics
SA	SA21	Tyramine O-sulfate	Tyramine	Aromatics
SA	SA22	4-(Sulfooxy)benzoic acid	Benzoic acid	Aromatics
SA	SA25	2-Methoxyresorcinol sulfate	2-Methylresorcinol	Aromatics
SA	SA28	2-Naphthalenol, 2-(hydrogen sulfate)	Naphthalene	Polycyclic aromatic hydrocarbons
SA	SA29	3- Hydroxyindolin-2-one-sulfate	3-Hydroxyindolin-2-one	Aromatics
SA	SA3	4-(Sulfooxy)benzonitrile	Benzonitrile	Aromatics
SA	SA32	4-Vinylguaiacol sulfate	4-Vinylguaiacol	Aromatics
SA	SA36	Thymol sulfate	Thymol	Aromatics
SA	SA37	Phenyl sulfate	Phenol	Aromatics
SA	SA38	Acetaminophen sulfate	Acetaminophen	Pharmaceuticals
SA	SA40	1-Methyl 4-(sulfooxy)benzoate	Methylparaben	Aromatics
SA	SA43	Benzenemethanol, 4-ethoxy-, 1-(hydrogen sulfate)	4-Ethoxybenzyl alcohol	Aromatics
SA	SA49	Dopamine 4-O-sulfate	Dopamine	Aromatics
SA	SA5	4-Vinylphenol sulfate	4-Vinylguaiacol	Aromatics
SA	SA52	Vanillyl alcohol sulfate	Vanillyl alcohol	Aromatics
SA	SA54	p-Coumaric acid sulfate	Coumaric acid	Aromatics
SA	SA56	Eugenol sulfate	Eugenol	Aromatics
SA	SA6	1-Propyl 4-(sulfooxy)benzoate	Propylparaben	Aromatics
SA	SA7	2-Ethylphenyl sulfate	Ethylbenzene	Aromatics

## Sheet: Table S6 Annotated Metabolites
Table S6. List of all annotated phase II metabolites in wastewater samples using the untargeted LC-MS/QTOF method. GA - glucuronic acids, MA - mercapturic acids, SA - sulfates
Class	Name	Annotation
GA	GA1	(1S)-1-Methyl-4-(1-methylethylidene)-3-oxocyclohexyl β-D-glucopyranosiduronic acid
GA	GA10	1-(4-Methylphenyl)ethyl β-D-glucopyranosiduronic acid_8.36
GA	GA100	5-(2-Carboxyethyl)-2-hydroxyphenyl β-D-glucopyranosiduronic acid
GA	GA101	5-(3′,4′-Dihydroxyphenyl)y-valerolactone-4′-O-glucuronide_4.89
GA	GA102	6-Methoxy-1H-indol-5-yl β-D-glucopyranosiduronic acid
GA	GA103	7-Hydroxycoumarin glucuronide
GA	GA104	Alprenolol glucuronide
GA	GA105	Ephedrine glucuronide
GA	GA106	9-Phenanthrenyl-glucopyranosiduronide_0.58
GA	GA11	1,1,5-Trimethyl-7-oxoheptyl β-D-glucopyranosiduronic acid
GA	GA12	1,1-Dimethyl-3-phenylpropyl β-D-glucopyranosiduronic acid
GA	GA13	1,2-Dihydro-1-hydroxy-2-naphthalenyl β-D-glucopyranosiduronic acid
GA	GA14	11-Hydroxyandrosterone 3-monoglucuronide
GA	GA15	11α-Hydroxyprogesterone 11-glucuronide
GA	GA16	1-benzenepropanoate β-D-glucopyranuronic acid_5.89
GA	GA17	1-benzenepropanoate β-D-glucopyranuronic acid_6.89
GA	GA18	1-benzenepropanoate β-D-glucopyranuronic acid_7.2
GA	GA19	1-Methyl-3-phenyl-2-propen-1-yl β-D-glucopyranosiduronic acid
GA	GA2	(2,4-Dimethyl-3-cyclohexen-1-yl)methyl β-D-glucopyranosiduronic acid
GA	GA20	1-Naphthol glucuronide
GA	GA21	1-O-[(6-Methoxy-2-naphthyl)acetyl]-beta-D-glucopyranuronic acid_7.2
GA	GA22	1-O-[(6-Methoxy-2-naphthyl)acetyl]-beta-D-glucopyranuronic acid_7.5
GA	GA23	1-Phenylethyl β-D-glucopyranosiduronic acid_7.23
GA	GA24	1-Phenylethyl β-D-glucopyranosiduronic acid_8.26
GA	GA25	2-(1,1-Dimethylethoxy)-2-oxoethyl β-D-glucopyranosiduronic acid
GA	GA26	2-(2-Carboxyethenyl)phenyl β-D-glucopyranosiduronic acid
GA	GA27	2-(4-Methylcyclohex-3-en-1-yl)prop-2-enoic acid glucuronide
GA	GA28	2,3-Dihydroxypropyl α-D-glucopyranosiduronic acid
GA	GA29	2,4-Dinitrophenyl β-D-glucopyranosiduronic acid
GA	GA3	Glycocholic acid 3-glucuronide
GA	GA30	2,6,10,10-Tetramethyl-1-oxaspiro[4.5]dec-6-yl β-D-glucopyranosiduronic acid
GA	GA31	2,6-Dichlorophenyl β-D-glucopyranosiduronic acid
GA	GA32	2-Aminophenol glucuronide
GA	GA33	2-Chlorophenyl β-D-glucopyranosiduronic acid
GA	GA34	2-Cyclohexene-1,4-dione glucuronide
GA	GA35	2-Ethoxy-5-(1-propen-1-yl)phenyl β-D-glucopyranosiduronic acid
GA	GA36	2-Ethylhexyl acrylate glucuronide
GA	GA37	2-Hepten-1-ol-4-glucuronide
GA	GA38	2-Heptenal-4-glucuronide_2.93
GA	GA39	2-Heptenal-4-glucuronide_6.40
GA	GA4	Tetrahydrocortisone 3-glucuronide
GA	GA40	2-Hydroxy-2-phenylethyl-glucopyranoside
GA	GA41	2-Hydroxy-5-(2-hydroxyethyl)phenyl β-D-glucopyranosiduronic acid
GA	GA42	2-Hydroxy-5-methylphenyl beta-D-glucopyranosiduronic acid
GA	GA43	2-Hydroxyphenyl β-D-glucopyranosiduronic acid
GA	GA44	2-Hydroxy-p-menth-8-en-7-oic acid-glucuronide
GA	GA45	2-Methoxy-4-(2-propen-1-yl)phenyl β-D-glucopyranosiduronic acid
GA	GA46	2-Methoxy-4-[(tetrahydro-5-oxo-2-furanyl)methyl]phenyl β-D-glucopyranosiduronic acid
GA	GA47	2-Methoxy-4-methylphenyl β-D-glucopyranosiduronic acid_4.07
GA	GA48	2-Methoxy-4-methylphenyl β-D-glucopyranosiduronic acid_6.02
GA	GA49	2-Methoxy-4-methylphenyl β-D-glucopyranosiduronic acid_6.71
GA	GA5	[4-(1-Methylethyl)phenyl]methyl β-D-glucopyranosiduronic acid
GA	GA50	2-Methoxy-4-propylcyclohexyl β-D-glucopyranosiduronic acid
GA	GA51	2-Methoxy-4-propylphenyl β-D-glucopyranosiduronic acid
GA	GA52	4-(Acetylamino)-3-methoxyphenyl β-D-glucopyranosiduronic acid
GA	GA53	2-Methoxyphenyl β-D-glucopyranosiduronic acid
GA	GA54	2-Methyl-5-phenylpentyl β-D-glucopyranosiduronic acid
GA	GA55	2-Nonenal-4-glucuronide
GA	GA56	2-Octenal-4-glucuronide_8.24
GA	GA57	2-Octenal-4-glucuronide_8.31
GA	GA58	3-(2-Carboxyethyl)phenyl β-D-glucopyranosiduronic acid
GA	GA59	3,5-Dihydroxybenzoic acid-3-glucuronide
GA	GA6	1-(1-Methyl-1-buten-1-yl)hexyl β-D-glucopyranosiduronic acid
GA	GA60	3,5-Dihydroxyphenylpropanoic acid-3-glucuronide
GA	GA61	3-Chloro-1,2-dihydroxypropyl β-D-glucopyranosiduronic acid
GA	GA62	3-Hydroxyisobutyric acid glucuronide
GA	GA63	3-hydroxybenzoic acid glucuronide_3.33
GA	GA64	3-hydroxbenzoic acid glucuronide_3.8
GA	GA65	3-Hydroxyphenylacetic acid glucuronide_6.07
GA	GA66	3-Indole carboxylic acid glucuronide_1.92
GA	GA67	3-Indole carboxylic acid glucuronide_3.19
GA	GA68	3-Indole carboxylic acid glucuronide_4.36
GA	GA69	3-Indole carboxylic acid glucuronide_5.11
GA	GA7	1-(2-Ethoxy-2-oxoethyl)butyl β-D-glucopyranosiduronic acid
GA	GA70	3-Methoxy-4-hydroxyphenylglycol glucuronide
GA	GA71	3-Oxo-3,4-dihydro-2H-1,4-benzoxazin-2-yl beta-D-glucopyranosiduronic acid
GA	GA72	3-Phenyl-2-propen-1-yl-glucopyranoside_7.84
GA	GA73	3-Phenyl-2-propen-1-yl-glucopyranoside_8.07
GA	GA74	4-(2-Carboxyethenyl)-2-hydroxyphenyl β-D-glucopyranosiduronic acid
GA	GA75	4-(2-Carboxyethenyl)-2-methoxyphenyl β-D-glucopyranosiduronic acid_3.78
GA	GA76	4-(2-Carboxyethenyl)-2-methoxyphenyl β-D-glucopyranosiduronic acid_4.79
GA	GA77	4-(3-Oxobutyl)phenyl β-D-glucopyranosiduronic acid
GA	GA78	4-[2-Chloro-1-(4-methoxyphenyl)ethenyl]phenyl β-D-glucopyranosiduronic acid
GA	GA79	4-Carboxy-2,6-dimethoxyphenyl β-D-glucopyranosiduronic acid
GA	GA8	1-(2-fluorobenzoate) β-D-glucopyranuronic acid
GA	GA80	4-Carboxy-2-hydroxyphenyl β-D-glucopyranosiduronic acid
GA	GA81	4-Carboxy-2-methoxyphenyl β-D-glucopyranosiduronic acid
GA	GA82	4-Ethyl-2-methoxyphenyl β-D-glucopyranosiduronic acid
GA	GA83	4-Formyl-2-methoxyphenyl β-D-glucopyranosiduronic acid_3.33
GA	GA84	4-Formyl-2-methoxyphenyl β-D-glucopyranosiduronic acid_3.48
GA	GA85	4-Formyl-2-methoxyphenyl β-D-glucopyranosiduronic acid_3.79
GA	GA86	4-Formyl-2-methoxyphenyl β-D-glucopyranosiduronic acid_4.38
GA	GA87	4-Formyl-2-methoxyphenyl β-D-glucopyranosiduronic acid_4.57
GA	GA88	4-Formyl-2-methoxyphenyl β-D-glucopyranosiduronic acid_5.47
GA	GA89	4-Hydroxy-heptenylcarboxylic acid glucuronide
GA	GA9	1-(4-Methylphenyl)ethyl β-D-glucopyranosiduronic acid_5.65
GA	GA90	4-Hydroxy-nonenylcarboxylic acid glucuronide
GA	GA91	4-Hydroxy-nonylcarboxylic acid glucuronide
GA	GA92	4-Hydroxy-octenylcarboxylic acid glucuronide
GA	GA93	4-Hydroxy-octylcarboxylic acid glucuronide
GA	GA94	4-Hydroxy-pentylcarboxylic acid glucuronide
GA	GA95	4-Oxo-2-heptenoic acid glucuronide
GA	GA96	4-Oxo-2-hexenoic acid glucuronide
GA	GA97	4-Oxo-2-octenoic acid glucuronide
GA	GA98	4-Oxo-2-pentenoic acid glucuronide
GA	GA99	5-(2-Carboxyethenyl)-2-hydroxyphenyl β-D-glucopyranosiduronic acid
MA	MA1	N-Acetyl-S-(6,6-dimethylbicyclo[3.1.1]heptane-2-carboxylic acid)-L-cysteine
MA	MA10	N-Acetyl-S-[1-(carboxymethyl)pentyl]-L-cysteine
MA	MA11	N-Acetyl-S-(2-hydroxypropyl)-L-cysteine
MA	MA12	N-Acetyl-S-[1-(2-hydroxyethyl)hexyl)-L-cysteine
MA	MA13	N-Acetyl-S-[1-(carboxymethyl)hexyl]-L-cysteine
MA	MA14	N-Acetyl-S-[1-(carboxymethyl)propyl]-L-cysteine
MA	MA15	N-Acetyl-S-(3-hydroxypropyl)-L-cysteine
MA	MA16	N-Acetyl-S-[4-(5-propyl-dihydrofuryl)]-L-cysteine
MA	MA17	N-Acetyl-S-[1-(carboxymethyl)-2-hydroxypentyl]-L-cysteine
MA	MA18	N-Acetyl-S-[1-(2-hydroxyethyl)-2-hydroxypentyl]-L-cysteine
MA	MA19	N-Acetyl-S-[1-(2-oxoethyl)-2-hydroxybutyl]-L-cysteine
MA	MA2	N-Acetyl-S-(limonene-8,9-diol)-L-cysteine
MA	MA20	N-Acetyl-S-[1-(carboxymethyl)-2-hydroxybutyl]-L-cysteine
MA	MA21	N-Acetyl-S-[1-(2-hydroxyethyl)-2-hydroxybutyl)-L-cysteine
MA	MA22	N-Acetyl-S-[1-(2-oxoethyl)-2-hydroxyhexyl]-L-cysteine
MA	MA23	N-Acetyl-S-[1-(carboxymethyl)-2-hydroxyhexyl]-L-cysteine
MA	MA24	N-Acetyl-S-[1-(2-hydroxyethyl)-2-hydroxyhexyl]-L-cysteine
MA	MA25	N-Acetyl-S-[1-(2-oxoethyl)-2-hydroxypropyl]-L-cysteine
MA	MA26	N-Acetyl-S-[4-(5-methyl-dihydrofuryl)]-L-cystein_2.24
MA	MA27	N-Acetyl-[1-(carboxymethyl)-2-hydroxypropyl]-L-cysteine
MA	MA28	N-Acetyl-S-[1-(2-hydroxyethyl)-2-hydroxypropyl)-L-cysteine
MA	MA29	N-Acetyl-S-(2-carbamoylethyl)-L-cysteine
MA	MA3	N-Acetyl-S-(4-(1-methylethenyl)cyclohexanecarboxylic acid)-L-cysteine
MA	MA30	N-Acetyl-S-[5-(acetylamino)-2-hydroxyphenyl]-L-cysteine
MA	MA31	N-Acetyl-S-(2-amino-1-naphthyl)-L-cysteine
MA	MA32	N-Acetyl-S-(N-methylcarbamoyl)-L-cysteine
MA	MA33	N-Acetyl-S-(1,2-dihydroxy-10-benz[j]aceanthrylenyl)-L-cysteine
MA	MA34	N-Acetyl-S-benzyl-L-cysteine
MA	MA35	N-Acetyl-S-(n-propyl)-L-cysteine
MA	MA36	N-Acetyl-S-(2-carboxyethyl)-L-cysteine
MA	MA37	N-Acetyl-S-(2-cyanoethyl)-L-cysteine
MA	MA38	N-Acetyl-S-(3,4-dihydroxybutyl)-L-cysteine
MA	MA39	N-Acetyl-S-[[[4-(methylsulfinyl)butyl]amino]thioxomethyl]-L-cysteine
MA	MA4	N-Acetyl-S-(limonene-1,2-diol)-L-cysteine_7.54
MA	MA40	N-Acetyl-S-(2-carbamoyl-2-hydroxyethyl)-L-cysteine
MA	MA41	N-Acetyl-S-(2-hydroxyethyl)-L-cysteine
MA	MA42	N-Acetyl-S-(3-hydroxy-1-methylpropyl)-L-cysteine
MA	MA43	N-Acetyl-S-(3-ethoxy-1-methyl-3-oxopropyl)-L-cysteine
MA	MA44	N-acetyl-S-(2-hydroxy-3-methyl-3-buten-1-yl)-L-cysteine
MA	MA45	N-acetyl-S-[(2E)-4-hydroxy-2-methyl-2-buten-1-yl]-L-cysteine
MA	MA46	N-Acetyl-S-(2-hydroxy-3-buten-1-yl)-L-cysteine
MA	MA47	N-Acetyl-S-(1,2-dihydroxybutyl)-L-cysteine_1.77
MA	MA48	N-Acetyl-S-(1,2-dihydroxybutyl)-L-cysteine_5.06
MA	MA49	N-Acetyl-S-(1,2-dihydroxybutyl)-L-cysteine_5.35
MA	MA5	N-Acetyl-S-(limonene-1,2-diol)-L-cysteine_8.03
MA	MA50	N-Acetyl-S-(1-cyano-2-hydroxyethyl)-L-cysteine
MA	MA51	N-Acetyl-S-(1-ethyl-3-hydroxypropyl)-L-cysteine
MA	MA52	N-Acetyl-S-(1-hydroxy-2-oxoethyl)-L-cysteine
MA	MA53	N-Acetyl-S-(1-naphthalenylmethyl)-L-cysteine
MA	MA54	N-Acetyl-S-(2,3,4-trihydroxybutyl)-L-cysteine
MA	MA55	N-Acetyl-S-(2,3,5-trihydroxyphenyl)-L-cysteine
MA	MA56	N-Acetyl-S-(2,3-dihydroxypropyl)-L-cysteine
MA	MA57	N-Acetyl-S-(2,4,5-trihydroxyphenyl)-L-cysteine
MA	MA58	N-Acetyl-S-(2,5-dihydroxyphenyl)-L-cysteine
MA	MA59	N-Acetyl-S-(2-carboxypropyl)-L-cysteine
MA	MA6	N-Acetyl-S-(4-(1,2-Dihydroxy-1-methylethyl)-1-methyl-1,2-cyclohexanediol)-L-cysteine_8.28
MA	MA60	N-Acetyl-S-(2-chloro-2-propen-1-yl)-L-cysteine
MA	MA61	N-Acetyl-S-(2-cyanopropyl)-L-cysteine
MA	MA62	N-Acetyl-S-(3,4-dihydroxy-1-naphthalenyl)-L-cysteine
MA	MA63	N-Acetyl-S-(3,6-dioxo-1,4-cyclohexadien-1-yl)-L-cysteine
MA	MA64	N-Acetyl-S-(3-butoxy-3-oxopropyl)-L-cysteine
MA	MA65	N-Acetyl-S-(3-ethyl-1,4-dihydro-5,8-dihydroxy-6,7-dimethyl-1,4-dioxo-2-naphthalenyl)-L-cysteine
MA	MA66	N-Acetyl-S-(3-hydroxy-1-phenylpropyl)-L-cysteine
MA	MA67	N-Acetyl-S-(3-methoxy-3-oxopropyl)-L-cysteine
MA	MA68	N-Acetyl-S-(3-oxopropyl)-L-cysteine
MA	MA69	N-Acetyl-S-(3-phenyl-2-propenyl)-L-cysteine
MA	MA7	N-Acetyl-S-(4-(1,2-Dihydroxy-1-methylethyl)-1-methyl-1,2-cyclohexanediol)-L-cysteine_8.60
MA	MA70	N-Acetyl-S-(4-hydroxy-2-methyl-2-buten-1-yl)-L-cysteine
MA	MA71	N-Acetyl-S-(7,8,9,10-tetrahydro-8,9,10-trihydroxybenzo[a]pyren-7-yl)-L-cysteine
MA	MA72	N-Acetyl-S-(9,10-dihydro-10-hydroxy-9-phenanthrenyl)-L-cysteine
MA	MA73	N-Acetyl-S-(butylcarbamate)-L-cysteine_3.5
MA	MA74	N-Acetyl-S-(1,2-dihydro-1-hydroxy-2-naphthalenyl)-L-cysteine
MA	MA75	N-Acetyl-S-(hydroxymethyl)-L-cysteine
MA	MA76	N-Acetyl-(2-methylpropylcarbamate)-L-cysteine
MA	MA77	N-Acetyl-S-(tetrahydro-5-hydroxy-2-pentyl-3-furanyl)-L-cysteine
MA	MA78	N-Acetyl-S-(tetrahydro-5-oxo-2-pentyl-3-furanyl)-L-cysteine
MA	MA79	N-Acetyl-S-[(2-chlorophenyl)methyl]-L-cysteine
MA	MA8	N-Acetyl-S-(3-Hydroxy-4-(1-methylethyl)cyclohexanecarboxylic acid)-L-cysteine
MA	MA80	N-Acetyl-S-[(2-methylphenyl)methyl]-L-cysteine
MA	MA81	N-Acetyl-S-[(1S)-1-(2-oxoethyl)butyl]-L-cysteine_4.45
MA	MA82	N-Acetyl-S-[(1S)-1-(2-oxoethyl)butyl]-L-cysteine_4.6
MA	MA83	N-Acetyl-S-[(1S)-1-(2-oxoethyl)butyl]-L-cysteine_5.55
MA	MA84	N-Acetyl-S-[(4-methoxyphenyl)methyl]-L-cysteine
MA	MA85	N-Acetyl-S-[[(2-phenylethyl)amino]thioxomethyl]-L-cysteine
MA	MA86	N-Acetyl-S-[[[4-(methylthio)butyl]amino]thioxomethyl]-L-cysteine
MA	MA9	N-Acetyl-S-(pinane-2,3-diol)-L-cysteine
SA	SA1	2-Buten-1-ol, 1-(hydrogen sulfate)
SA	SA10	Phenol, 2-methoxy-, 1-(hydrogen sulfate)_4.16
SA	SA11	4-Methylcatechol-1-sulfate_4.35
SA	SA12	1,2,3-Benzenetriol-2-sulfate_1.61
SA	SA13	1,2,3-Benzenetriol-2-sulfate_1.75
SA	SA14	1,2,3-Benzenetriol-2-sulfate_2.14
SA	SA15	1,2,3-Benzenetriol-2-sulfate_2.54
SA	SA16	Indoxyl sulfate_3.53
SA	SA17	Indoxyl sulfate_4.15
SA	SA18	4-Acetylphenol sulfate_1.63
SA	SA19	3-Acetylphenol sulfate
SA	SA2	Catechol sulfate
SA	SA20	4-Acetylphenol sulfate_5.68
SA	SA21	Tyramine O-sulfate_2.00
SA	SA22	4-(Sulfooxy)benzoic acid_2.51
SA	SA23	4-(Sulfooxy)benzoic acid_2.68
SA	SA24	4-(Sulfooxy)benzoic acid_2.96
SA	SA25	2-Methoxyresorcinol sulfate_1.86
SA	SA26	2-Methoxyresorcinol sulfate_2.10
SA	SA27	2-Methoxyresorcinol sulfate_3.35
SA	SA28	2-Naphthalenol, 2-(hydrogen sulfate)
SA	SA29	3- Hydroxyindolin-2-one-sulfate_2.20
SA	SA3	4-(Sulfooxy)benzonitrile_3.66
SA	SA30	3- Hydroxyindolin-2-one-sulfate_2.69
SA	SA31	3- Hydroxyindolin-2-one-sulfate_2.87
SA	SA32	4-Vinylguaiacol sulfate_4.23
SA	SA33	4-Vinylguaiacol sulfate_4.67
SA	SA34	4-Vinylguaiacol sulfate_6.41
SA	SA35	4-Vinylguaiacol sulfate_7.19
SA	SA36	Thymol sulfate
SA	SA37	Phenyl sulfate
SA	SA38	Acetaminophen sulfate_2.4
SA	SA39	Acetaminophen sulfate_4.48
SA	SA4	4-(Sulfooxy)benzonitrile_3.8
SA	SA40	1-Methyl 4-(sulfooxy)benzoate_2.95
SA	SA41	1-Methyl 4-(sulfooxy)benzoate_3.98
SA	SA42	1-Methyl 4-(sulfooxy)benzoate_5.05
SA	SA43	Benzenemethanol, 4-ethoxy-, 1-(hydrogen sulfate)_3.92
SA	SA44	Benzenemethanol, 4-ethoxy-, 1-(hydrogen sulfate)_4.08
SA	SA45	Benzenemethanol, 4-ethoxy-, 1-(hydrogen sulfate)_6.61
SA	SA46	Benzenemethanol, 4-ethoxy-, 1-(hydrogen sulfate)_7.01
SA	SA47	Benzenemethanol, 4-ethoxy-, 1-(hydrogen sulfate)_8.19
SA	SA48	Benzenemethanol, 4-ethoxy-, 1-(hydrogen sulfate)_4.21
SA	SA49	Dopamine 4-O-sulfate_1.75
SA	SA5	4-Vinylphenol sulfate
SA	SA50	Dopamine 4-O-sulfate_1.88
SA	SA51	Dopamine 4-O-sulfate_5.34
SA	SA52	Vanillyl alcohol sulfate_2.81
SA	SA53	Vanillyl alcohol sulfate_3.65
SA	SA54	p-Coumaric acid sulfate_3.79
SA	SA55	p-Coumaric acid sulfate_3.92
SA	SA56	Eugenol sulfate_4.88
SA	SA6	1-Propyl 4-(sulfooxy)benzoate_8.26
SA	SA7	2-Ethylphenyl sulfate_5.92
SA	SA8	2-Ethylphenyl sulfate_6.3
SA	SA9	2-Ethylphenyl sulfate_6.85

## Sheet: Table S10 Normaliz. Biomarkers
Table S10. Concentrations of biomarkers used for normalization (cotinine, 5-HIAA and PMMoV)
Sample	Wastewater collection location	Site	Date Collected	Week	Type	Cotinine(pg/mL)	HIAA (ng/mL)	PMMoV (Avg. C/ml WW)
sample_49	Shawnee Park B	Site 1	2022-02-21	1	Manhole	4.785	5.46128	90098.5
sample_33	Shawnee Park B	Site 1	2022-02-28	2	Manhole	4.035	4.60845	13080.1
sample_17	Shawnee Park B	Site 1	2022-03-07	3	Manhole	3.045	2.88521	4069.97
sample_1	Shawnee Park B	Site 1	2022-03-14	4	Manhole	6.765	6.35181	72619.8
sample_58	FFWQTP INF	Site 10	2022-02-21	1	Treatment Plant	1.575	4.77117	18386.8
sample_42	FFWQTP INF	Site 10	2022-02-28	2	Treatment Plant	1.875	5.13617	9303.54
sample_26	FFWQTP INF	Site 10	2022-03-07	3	Treatment Plant	1.32	3.64882	15139.1
sample_10	FFWQTP INF	Site 10	2022-03-14	4	Treatment Plant	2.775	6.8924	25685.1
sample_59	HCWQTP INF	Site 11	2022-02-21	1	Treatment Plant	1.98	4.89713	44626.1
sample_43	HCWQTP INF	Site 11	2022-02-28	2	Treatment Plant	1.575	4.08545	2331.75
sample_27	HCWQTP INF	Site 11	2022-03-07	3	Treatment Plant	1.395	3.66359	6939.11
sample_11	HCWQTP INF	Site 11	2022-03-14	4	Treatment Plant	3.105	6.46238	62263
sample_60	MH40870 Muddy Forks PS	Site 12	2022-02-21	1	Manhole	0.24	0.487232	1229.42
sample_44	MH40870 Muddy Forks PS	Site 12	2022-02-28	2	Manhole	0.315	0.817997	164.386
sample_28	MH40870 Muddy Forks PS	Site 12	2022-03-07	3	Manhole	0.525	1.23923	1644.66
sample_12	MH40870 Muddy Forks PS	Site 12	2022-03-14	4	Manhole	0.465	0.759886	1346.5
sample_61	MH08915A CSO140	Site 13	2022-02-21	1	Manhole	0.3	0.503251	2628.75
sample_45	MH08915A CSO140	Site 13	2022-02-28	2	Manhole	0.3	0.324833	468.159
sample_29	MH08915A CSO140	Site 13	2022-03-07	3	Manhole	1.095	1.30802	4389.59
sample_13	MH08915A CSO140	Site 13	2022-03-14	4	Manhole	0.69	1.1673	6499.23
sample_62	MH71910 CSO146	Site 14	2022-02-21	1	Manhole	0.855	0.968774	16269
sample_46	MH71910 CSO146	Site 14	2022-02-28	2	Manhole	0.705	0.710255	7041.31
sample_30	MH71910 CSO146	Site 14	2022-03-07	3	Manhole	0.6	0.443255	5111.79
sample_14	MH71910 CSO146	Site 14	2022-03-14	4	Manhole	1.65	2.37602	73125
sample_63	MH23290 W_ Indian Trail	Site 15	2022-02-21	1	Manhole	0.99	1.36707	22529.4
sample_47	MH23290 W_ Indian Trail	Site 15	2022-02-28	2	Manhole	1.14	2.46083	3814.31
sample_31	MH23290 W_ Indian Trail	Site 15	2022-03-07	3	Manhole	0.81	1.15913	5071.38
sample_15	MH23290 W_ Indian Trail	Site 15	2022-03-14	4	Manhole	1.545	3.62746	11267.1
sample_64	MFWQTC	Site 16	2022-02-21	1	Treatment Plant	1.245	1.57879	29049.7
sample_48	MFWQTC	Site 16	2022-02-28	2	Treatment Plant	0.975	1.36205	2023.15
sample_32	MFWQTC	Site 16	2022-03-07	3	Treatment Plant	1.995	2.36628	7463.83
sample_16	MFWQTC	Site 16	2022-03-14	4	Treatment Plant	1.68	2.84468	53848.8
sample_50	34th Street PS	Site 2	2022-02-21	1	Manhole	6.09	4.88205	47629.8
sample_34	34th Street PS	Site 2	2022-02-28	2	Manhole	5.19	4.90121	6034.19
sample_18	34th Street PS	Site 2	2022-03-07	3	Manhole	3.6	2.89463	3607.25
sample_2	34th Street PS	Site 2	2022-03-14	4	Manhole	8.49	5.90419	68165.4
sample_51	MH32985 Wood Road _ Terry Road	Site 3	2022-02-21	1	Manhole	5.58	6.45264	51440.6
sample_35	MH32985 Wood Road _ Terry Road	Site 3	2022-02-28	2	Manhole	5.325	6.0936	2802.37
sample_19	MH32985 Wood Road _ Terry Road	Site 3	2022-03-07	3	Manhole	6.63	5.94879	3597.55
sample_3	MH32985 Wood Road _ Terry Road	Site 3	2022-03-14	4	Manhole	5.73	6.58205	26792.7
sample_52	MH09837 Ashby Lane _ Mill Creek	Site 4	2022-02-21	1	Manhole	4.005	5.02246	22402.4
sample_36	MH09837 Ashby Lane _ Mill Creek	Site 4	2022-02-28	2	Manhole	2.985	3.95446	3933.11
sample_20	MH09837 Ashby Lane _ Mill Creek	Site 4	2022-03-07	3	Manhole	3.39	3.7996	4192.17
sample_4	MH09837 Ashby Lane _ Mill Creek	Site 4	2022-03-14	4	Manhole	5.16	6.32134	41275
sample_53	DRGWQTC INF	Site 5	2022-02-21	1	Treatment Plant	1.815	2.4335	23324.1
sample_37	DRGWQTC INF	Site 5	2022-02-28	2	Treatment Plant	1.665	2.27959	3716.82
sample_21	DRGWQTC INF	Site 5	2022-03-07	3	Treatment Plant	2.355	3.22602	2037.56
sample_5	DRGWQTC INF	Site 5	2022-03-14	4	Treatment Plant	2.88	3.46569	5543.4
sample_54	MH57350 Preston _ South Park	Site 6	2022-02-21	1	Manhole	2.22	4.05184	15066.2
sample_38	MH57350 Preston _ South Park	Site 6	2022-02-28	2	Manhole	2.175	4.0198	2864.9
sample_22	MH57350 Preston _ South Park	Site 6	2022-03-07	3	Manhole	1.38	2.529	2411.78
sample_6	MH57350 Preston _ South Park	Site 6	2022-03-14	4	Manhole	1.83	2.84123	12413.7
sample_55	MH57769 Pineland Drive _ Oakmont Dr	Site 7	2022-02-21	1	Manhole	1.515	2.77244	6308.87
sample_39	MH57769 Pineland Drive _ Oakmont Dr	Site 7	2022-02-28	2	Manhole	1.365	2.58365	654.747
sample_23	MH57769 Pineland Drive _ Oakmont Dr	Site 7	2022-03-07	3	Manhole	1.155	1.88977	5037.41
sample_7	MH57769 Pineland Drive _ Oakmont Dr	Site 7	2022-03-14	4	Manhole	2.205	3.66453	8865.76
sample_56	CCWQTC INF	Site 8	2022-02-21	1	Treatment Plant	1.695	2.87547	39248.8
sample_40	CCWQTC INF	Site 8	2022-02-28	2	Treatment Plant	1.47	2.86227	6177.74
sample_24	CCWQTC INF	Site 8	2022-03-07	3	Treatment Plant	1.35	2.64522	5410.87
sample_8	CCWQTC INF	Site 8	2022-03-14	4	Treatment Plant	1.965	3.43585	9600.02
sample_57	MH70101 15th _ Wilson	Site 9	2022-02-21	1	Manhole	1.545	1.51377	485368
sample_41	MH70101 15th _ Wilson	Site 9	2022-02-28	2	Manhole	1.89	1.62182	46902.9
sample_25	MH70101 15th _ Wilson	Site 9	2022-03-07	3	Manhole	2.43	1.25556	93003.7
sample_9	MH70101 15th _ Wilson	Site 9	2022-03-14	4	Manhole	2.04	1.95385	271692
